# Supplementary material for: Highly Skin-Conformal Laser-Induced Graphene-Based Human Motion Monitoring Sensor
Source: Nanomaterials (Basel). 2021 Apr 8;11(4):951. doi: 10.3390/nano11040951 (PMC8068237; doi:10.3390/nano11040951)
Supplement: Supplementary file 1 [file nanomaterials-11-00951-s001.zip]

Archive with 3 entries (2 files):
- nanomaterials-1171200SI/
- nanomaterials-1171200SI/SI.docx
- nanomaterials-1171200SI/Video S1.mp4
